# Supplementary material for: Virtual Vibrational Analytics of Reduced Graphene Oxide
Source: Int J Mol Sci. 2022 Jun 23;23(13):6978. doi: 10.3390/ijms23136978 (PMC9266465; doi:10.3390/ijms23136978)
Supplement: Supplementary file 1 [file ijms-23-06978-s001.zip]

Archive with 1 entries (1 files):
- ijms-1729543-supplementary.pdf
